# Supplementary material for: Integrated Systems Biology Pipeline to Compare Co-Expression Networks in Plants and Elucidate Differential Regulators
Source: Plants (Basel). 2023 Oct 19;12(20):3618. doi: 10.3390/plants12203618 (PMC10610404; doi:10.3390/plants12203618)
Supplement: Supplementary file 1 [file plants-12-03618-s001.zip]

Archive with 3 entries (3 files):
- supplementary material.pdf
- S_Table S1.XLSX
- S_Table S2.XLSX
